# Supplementary material for: Enhanced fetal hematopoiesis in response to symptomatic SARS-CoV-2 infection during pregnancy
Source: Commun Med (Lond). 2023 Dec 11;3:177. doi: 10.1038/s43856-023-00406-6 (PMC10713620; doi:10.1038/s43856-023-00406-6)
Supplement: Supplementary file 3 — Supplementary Data 1 [file 43856_2023_406_MOESM3_ESM.xlsx]

## Sheet: Figure 2
Source Data
Figure 2
Figure 2b	MPP F1 (% of CD34+ cells)
COVID-	COVID+S
2.566	16.743
10.271	17.855
9.799	22.188
Figure 2c	MPP F2/3 (% of CD34+ cells)
COVID-	COVID+S
2.566	16.743
10.271	17.855
9.799	22.188
Figure 2d	MEP F1 (% of CD34+ cells)
COVID-	COVID+S
2.566	16.743
10.271	17.855
9.799	22.188
Figure 2e	MEP F2/3 (% of CD34+ cells)
COVID-	COVID+S
0.649	4.196
9.867	22.838
5.702	9.980
Figure 2f	GMP (% of CD34+ cells)
COVID-	COVID+S
77.929	24.244
14.022	11.153
37.349	12.031

## Sheet: Figure 3
Source Data
Figure 3
Figure 3c	CFU-GEMM count
COVID-	COVID+S
1.33	15.00
7.00	14.00
1.33	13.67
Figure 3d	BFU-E/CFU-E count
COVID-	COVID+S
12.66	58.00
17.50	33.33
4.67	70.33
Figure 3e	CFU-GM count
COVID-	COVID+S
38.33	51.25
36.00	80.33
35.33	52.33

## Sheet: Figure 4
Source Data
Figure 4
Figure 4a	IFN-𝛂 (pg/mL)
COVID-/+A	COVID+S
0.08	0.00
0.00	0.00
0.37	0.00
0.15	0.16
0.01	0.00
0.00	0.33
0.00	0.00
	0.60
	0.00
Figure 4b	IL-1𝛂 (pg/mL)
COVID-/+A	COVID+S
0.00	0.00
0.00	0.00
0.08	0.00
0.00	0.00
0.00	0.00
0.00	0.00
0.00	0.00
	0.00
	0.00
Figure 4c	IL-1𝛃 (pg/mL)
COVID-/+A	COVID+S
0.00	0.00
0.00	0.00
2.53	0.00
0.00	0.00
0.00	0.00
0.00	1.39
0.00	0.00
	2.45
	0.00
Figure 4d	IL-10 (pg/mL)
COVID-/+A	COVID+S
1.06	0.00
0.00	0.00
3.03	0.00
0.00	5.54
0.72	0.00
0.29	0.00
1.03	0.00
	0.00
	0.00
Figure 4e	IL-6 (pg/mL)
COVID-/+A	COVID+S
0.00	0.00
0.00	0.00
0.00	0.00
0.00	8.84
0.00	0.00
0.00	0.00
0.00	0.00
	0.00
	0.00
Figure 4f	IL-8 (pg/mL)
COVID-/+A	COVID+S
0.00	0.00
0.00	0.00
0.00	0.00
0.00	0.00
0.00	0.00
0.00	0.00
0.00	0.00
	0.00
	0.00
Figure 4g	Calprotectin (pg/ml)
COVID-/+A	COVID+S
1937.03	1355.07
1954.15	786.42
1694.24	2112.34
934.38	3410.88
3163.32	2132.33
1949.25	2134.83
1888.33	1856.84
	3450.77
	1138.62
Figure 4h	TNF-𝛂 (pg/ml)
COVID-/+A	COVID+S
1.83	0.99
1.41	0.35
4.86	0.78
2.88	2.99
1.83	1.94
1.41	4.13
2.25	1.10
	4.96
	0.78
Figure 4i	GM-CSF (pg/ml)
COVID-/+A	COVID+S
0.036	0.042
0.042	0.036
0.045	0.043
0.057	0.041
0.038	0.051
0.028	0.025
	0.029
	0.034
	0.049

## Sheet: Figure 5
Source Data
Figure 5
Figure 5a	Maternal Hb (g/dl)
COVID-/+A	COVID+S
12.2	12.1
12.2	11.3
14.3	10.6
13.6	11.5
12.2	11.0
11.8	11.8
12.4	12.2
11.1	8.7
	11.7
Figure 5b	Maternal SpO2 (%)
COVID-/+A	COVID+S
100	99
99	100
100	95
100	98
99	96
98	93
100	95
Figure 5c	VHL/ACTIN ratio
COVID-	COVID+S
0.254	0.015
0.355	0.028
0.302	0.030

## Sheet: Supp Figure 2
Source Data
Supplementary Figure 2
Supplementary Figure 2b		CMP (% of CD34+ cells)
COVID-	COVID+S
7.934	5.414
9.002	6.651
14.418	13.247
Supplementary Figure 2c		LMPP (% of CD34+ cells)
COVID-	COVID+S
7.594	1.770
1.443	1.241
1.647	2.153
Supplementary Figure 2d		MLP (% of CD34+ cells)
COVID-	COVID+S
0.515	2.196
1.443	1.492
2.008	0.760
Supplementary Figure 2e		BNKPro (% of CD34+ cells)
COVID-	COVID+S
0.577	3.240
3.462	1.796
3.574	0.532
