# Supplementary material for: Enhanced fetal hematopoiesis in response to symptomatic SARS-CoV-2 infection during pregnancy
Source: Commun Med (Lond). 2023 Dec 11;3:177. doi: 10.1038/s43856-023-00406-6 (PMC10713620; doi:10.1038/s43856-023-00406-6)
Supplement: Supplementary file 4 — Supplementary Data 2 [file 43856_2023_406_MOESM4_ESM.xlsx]

## Sheet: Feuil1
Supplementary Data 2: Defining genes of the 9 modules displayed in Zheng, S. et al. Mol. Syst. Biol. 2018 (reference 26).
Module	Genes
De novo Ba/Eo/Ma	BACE2, ADAMTS3, EPX, PRG2, IL5RA, GRAP2, LMO4, SEC24D, MS4A3, MS4A2, HDC, TPSAB1, ALOX5AP
De novo Er	SPTA1, RHAG, FAM83D, KEL, TGM2, UROD, TMOD1, XK, ADD2, ALAD, GCLC, AHSP, ANK1, BLVRB, ARL4A, GLRX5, KLF1, KCNH2, CENPF, SLC25A21, REXO2, RANBP10, LEPR, GBGT1, SEC14L2, SSX2IP, HES6, ACSM3, CA1, MAOA, LCA5, HMGN5, CD36, APOC1, KIFAP3, ATG3, PVT1, SMIM10, KIF20B, BMS1, TUBB2A, MRTO4, FAM178B, APOE, IARS2, YWHAB, TMEM14C, HIRA, CDK11A, CCDC112, TRIB2, TP53, PCNA, BCAS2, ZNF622, NADK2, LYAR, ITGB1, D…
De novo EMP	TFR2, MINPP1, DNAJC6, EPOR, FBXO7, CISD2, GATA1, SIAH2, FECH, TFRC, CAT, CDC42BPA, MBOAT2, SLC40A1, PIP4K2A, PA2G4, PRR11, MPC2, ASAP1, TPM1, ICAM4, LPCAT3, NECAB1, TMEM14B, MYH10, AFF1, MRPS35, ARMC8, PNMT, PSTPIP2, CSF1, SF3B4, C1orf109, CNRIP1, NET1, B3GNT2, CCDC34, PDCD4, SERBP1, HNRNPLL, PRKAR2B, GAR1, BCCIP, PLIN2, PHF6, PARP1, GATA2, S100A6, HDAC2, SNRNP27, MRPL21, COX16, AREL1, SNRPD1, HD…
Primed EMP	PBX1, MOB1B, EIF2AK1, SESN3, BMP2K, SGIP1, RAPGEF2, MICAL2, RGS1, NFIA, ZMYND8, HTR1F, KIT, SQSTM1, LEPROT, MYCT1, SMARCA2, MED12L, PHTF1, ETS2, DTD1, SLC39A8, PDZD8, IL18R1, ARHGAP15, NME8, ERG, GNAI1, CAMLG, NRIP1, TNIK, RNF130, TESPA1, ELMO1, ZNF555, ATP6V0A2, PRKACB, LAPTM4A, STK4, WDR45B, DGKE, TPST1, FCER1A, SDCBP, CPA3, PHACTR4, FREM1, ZEB2, EREG, GALNT1, SKIL, IMPA1, PNISR, G3BP2, CD84, C…
HSC/MPP	OPTN, ZFP36L2, CXCR4, CD74, TSC22D3, MEIS1, PPP1CB, CFH, HLA-DRA, MLLT3, RILPL2, RIPK2, MEF2C, NFKBIA, CRHBP, NFKBIZ, HLA-DPA1, FTH1, CDADC1, SRGN, TCF4, HLA-E, MAFF, IRF1, LPAR6, AREG, SAT1, MEG3
Primed Lymphoid	MAN1A1, AFF3, PRDX1, BAALC, TRBC2, HOPX, TNRC6B, MBP, CD52, RUFY3, EVL, CORO1A, ARHGEF1, FXYD6, TPT1, SH3BP5, ADA, ABLIM1, AIF1, SYK, IGHM, RERE, SLC23A1, SH3BGRL3, RCSD1, PTPRCAP, CD34, SF3B1, CNST, VPS13C, GNG11, CREBRF, NLRP1, LST1, GSTP1, IFITM1, TNFAIP2, DDX17, CD48, SSH2, ARHGEF17, ATG16L2, PPM1K, PALLD, ISG20, MZB1, LUC7L3, SPINK2, ANGPT1, FLT3, TARBP1, ITM2C, ARHGAP25, STARD9, DOCK1, MCF2…
Primed Neu/Mo	YBX3, GYPC, LDHB, GADD45GIP1, NAP1L1, TUBA1B, TMSB4X, CALCOCO2, SELL, C1QTNF4, CD99, PRSS57, ANKRD28, VIM, VAMP8, ANXA1, S100A10, ACTG1, ENO1, NREP, IGLL1, NPDC1, HSPD1, B2M, RUNX1, PKM, NUCB2, IFITM3, PLAC8, HLA-A, HSP90AB1, IGFBP7, CLEC11A, SERPINB1, PSME1, MAP3K8, GAPDH, CSF3R, IFITM2, HLA-B
De novo Neu/Mo	CDC6, CST7, HSP90AA1, CEBPD, JDP2, PRTN3, JUND, MPO, HNRNPU, PLEK, AZU1, CTSG, CFD, LGALS1, CP, ELANE, LYZ, CSTA, CLEC12A, TRGC2, SAMHD1, APLP2, SERPINB10, HSP90B1, RNASE2, RAB32, CEBPA, HAL, MNDA, HGF, P4HB, ZCCHC18, F13A1
De novo Lymphoid	RBM38, CYTH1, TRBV28, CYFIP2, SATB1, ZNF683, CD3E, TRAF3IP3, LAPTM5, GFOD1, LTB, FGD6, KRT73, DSTN, OSBPL3, NCOA7, IRF8, PRKCB, TRBV27, TTC3, SH2D3C, CLNK, SPON1, CYTH4, NEGR1, KCNK17, CXXC5, QPRT, HES4, CYP2U1, ARL6IP5, HLA-C, CD47, TNFRSF18, ITGAL, IFNG-AS1, KSR1, TYROBP, SLC2A5, LINC00173, COBLL1, ARHGEF7, SETBP1, MEF2A, LINC00865, ACY3, SCN3A, S100Z, LGMN, PACSIN1, CARD11, LINC00426, MME, SPN…
