# Supplementary material for: Enhanced fetal hematopoiesis in response to symptomatic SARS-CoV-2 infection during pregnancy
Source: Commun Med (Lond). 2023 Dec 11;3:177. doi: 10.1038/s43856-023-00406-6 (PMC10713620; doi:10.1038/s43856-023-00406-6)
Supplement: Supplementary file 5 — Supplementary Data 3 [file 43856_2023_406_MOESM5_ESM.xlsx]

## Sheet: Feuil1
Supplementary Data 3: Defining genes of the 10 modules displayed in Bernardes, J. P. et al. Immunity 2020 (reference 34).
Module	Genes
M1	HJURP, E2F2, BIRC5, BUB1, PTTG1, SLC16A1, SHCBP1, CDC20, TUBG1, CENPF, TPX2, CCNB2, AURKA, CCNA2, TOP2A, DLGAP5, CDCA8, NUSAP1, KIF11, SLC7A5, KIF2C, MGAT3, PLK1, CCNB1, IGHV1-2, PRR11, ARHGAP11A, UBE2S, UBE2C, TPM3P9, MKI67, STOM, NDC80, CDC6, FOXM1, ORC1, NCAPG, CCNF, NCAPH, AURKB, MYO1D, RRM2, SLC7A1, FBXO5, KIFC1, E2F1, GMNN, INCENP, PRDX1, TXNL1, SPAG5, ZWILCH, TK1, ELL2, ATAD2, ESPL1, PRC1,…
M2	RSAD2, IFI27, NRIR, CCRL2, OTOF, NT5C3A, TBPL1, TIMM10, IFI44L, EIF2AK2, EPSTI1, FBXO6, CMTR1, PARP9, ATG3, SIGLEC1, PSTPIP2, GBP3, CSF1, ZBED6CL, SAMD9L, OAS3, DHRS12, OAS1, TRIM69, PCMT1, LY6E, HERC6, DTX3L, APOL6, KLHDC7B, USP18, IFIH1, DYNLT1, CTSO, CASP1, APOBEC3F, MX1, BTN3A1, BATF2, HCP5, AIM2, IL15RA, STAT1, ZBP1, GBP1, BTN2A2, MOV10, TAP1, CARD16, FANCA, BISPR, PARP11, CHKB-CPT1B, CD40, …
M3	GTPBP2, NATD1, EPOR, GDF15, RAPGEF2, USP32, DHRS13, UBE2H, UBE2B, CLPB, NFE2, SLC22A4, OAZ2, FAM214B, SLC40A1, LRRFIP2, CDKN2D, TOP1, MAP1LC3B2, MAP1LC3B, KPNA1, METTL7A, KIAA0232, GDE1, UBAP1, FLCN, CTBP2, ASAP1, UBR2, USP9X, ARF4, MTMR3, RNASE1, OXSR1, FCGR2B, C2CD3, GADD45A, MAN2A2, FURIN, LPCAT3, SERINC3, NLRP6, LRP10, CCDC17, STAU1, CORO1C, ATP6V1C1, KLHDC8B, SLC36A1, CYSTM1, MAOA, LAMTOR5, …
M4	MICALL2, GPR157, ATP2C2, CHIT1, MYB, ATP8B4, PRTN3, ERG, KAZN, PTX3, HTRA3, NAV2, OLFM4, ICA1, MMP8, ABCA13, SPNS2, COL17A1, PCOLCE2, SERPINB10, SLC2A5, CPNE3, RAB13, MS4A3, CD24, CEACAM6, RAB44, OLR1, RETN, CRISP3, CAMP, PIWIL4, PRUNE2, LTF, TCN1, RNASE3, CLEC5A, LCN2, CEBPE, PGLYRP1, FSTL3, CEACAM8, BPI
M5	FHDC1, NCEH1, CYBRD1, PIP5K1B, MOB1B, FBXO30, GCLM, NCOA4, GAB1, OAT, FCHO2, CPEB4, SWT1, MAN1A1, CLCN3, FOXO3, MICAL2, RMND5A, WDR26, MBOAT2, TCP11L2, SDE2, RCOR3, MAP2K3, MKLN1, C1GALT1, USP33, ATP7A, CD59, TRIP12, WNK1, ZDHHC17, AGO2, SGMS1, TANK, RNF19A, USP15, BIRC2, TBL1XR1, C1D, TAB3, KDM7A, TRIM23, ZRANB1, PCTP, YIPF4, BROX, FBXL4, FAM107B, PLCL2, XRN1, NUP153, GPSM2, TRMT1L, ZBTB44, ACTR…
M6	CPOX, MINPP1, ZNF451, ABCB10, CISD2, GCLC, RFESD, YOD1, KAT2B, CDC27, POC1B, CMAS, TFRC, PPM1A, DCUN1D1, YIPF6, MIAT, MAP4K5, SAMD9, CTNNAL1, AMMECR1, CKS2, HIGD1A, NSUN3, LNX2, OPA1, RAP2A, ARL6IP1, ACP1, PNP, REXO2, FGFR1OP2, PDCD10, HBS1L, CD2AP, DHX29, SKA2, ADTRP, RAB3IP, ETNK1, MPC2, TRIM59, SEC62, RBX1, TAX1BP1, PHLPP2, CKAP2, EIF3J, ECT2, CDK8, RPS4X, RPS17, ZNF815P, DCK, KLRB1, TAF1B, RP…
M7	RAP1GAP, SLC2A4, ST6GALNAC4, RHAG, RUNDC3A, FAM83A, TFR2, KEL, ANKRD9, SOX6, PBX1, RAB3IL1, HMBS, MFSD2B, TSPAN7, TSPO2, TRIM10, KRT1, SPTB, ABCC13, RILP, BPGM, HEMGN, CLIC2, AQP1, ALAS2, EPB42, TMOD1, XK, TAL1, FBXO7, FAM210B, BNIP3L, C17orf99, MYL4, ADD2, STRADB, AHSP, GATA1, ARHGEF12, ANK1, BLVRB, EIF2AK1, SIAH2, SLC2A1, BCL2L1, SLC25A37, NEDD4L, HBQ1, SLC4A1, TNS1, DCAF12, GSPT1, SHISA7, YBX3…
M8	SMOX, ST7, MED25, C2orf88, GFI1B, PPARD, VAMP2, CD4, EPHB6, CMKLR1, FNDC10, FXYD5, VAV2, BBC3, CLN6, MARCKSL1, DAB2, PGRMC1, PACS1, INF2, ASB13, CIRBP, GAS6-AS1, RPS6KA4, ZNF362, PEAR1, CYB561A3, VIPR1, CTC1, BRICD5, ASMTL, SOX13, SH3D21, HNRNPA0, TPPP3, HGSNAT, OCEL1, MAN2B1, CYP27A1, MEGF6, TPTEP1, C16orf74, ITPKB, BLCAP, UCP3, MTND1P23, PLD4, DPEP3, BET1L, DDIAS, CD1C, NFATC1, PICK1, SPARC, SY…
M9	S100B, AFF3, BACH2, CD79A, SNX22, PAX5, FCER2, IGHD, SPIB, CXCR5, TNFRSF13C, FCRLA, TCL6, CD22, BCL11A, BLK, SYNPO, TTC9, VPREB3, HLA-DOA, CD79B, MIR600HG, CD19, N4BP3, LINC00926, CNR2, FCRL2, INPP5B, CRIP3, NT5E, BANK1, TCL1A, CR2, TLE1, DDR1, CD72, RPL13P12, LARGE2, HLA-DOB, ZNF329, MS4A1, TMEM63A, ZSCAN18, ADAM28, SLC9A7
M10	SEMA7A, SLC25A38, RMDN3, AK1, PPOX, BACE2, GDPD5, SLC29A1, TNK1, TRMT2A, AKAP8L, GGT7, HABP4, PRR5, LGR6, KIR3DL1, RASGRF2, CD5, UBALD1, FTL, RNF5, GRWD1, S1PR1, TRBV20-1, ORMDL3, ARVCF, KLHL26, B3GALT6, PRSS23, GLI4, TP73-AS1, GLOD4, FBXL16, CCS, RHOH, YDJC, DDX28, TRMT1, FCRL6, PFKL, SPON2, LINC01128, EIF3F, DCAF4, FOXP3, RPL14, ABI3, KRT10, HAPLN3, EXOSC5, WDR81, MAD1L1, QTRT1, LFNG, LAS1L, DN…
